# Supplementary material for: Predicting the Pathway Involvement of Compounds Annotated in the Reactome Knowledgebase
Source: Metabolites. 2025 Mar 1;15(3):161. doi: 10.3390/metabo15030161 (PMC11944036; doi:10.3390/metabo15030161)
Supplement: Supplementary file 1 [file metabolites-15-00161-s001.zip]

Archive with 1 entries (1 files):
- metabolites-3497450-supplementary.pdf
